# Supplementary material for: Prioritization strategies in clinical practice guidelines development: a pilot study
Source: Health Res Policy Syst. 2010 Mar 6;8:7. doi: 10.1186/1478-4505-8-7 (PMC2846928; doi:10.1186/1478-4505-8-7)
Supplement: Additional file 1 — Instrument for prioritizing guideline topics. the instrument includes characteristics such as the domain/criteria importance; the quality of the supporting evidence for scoring each domain; the availability of supporting bibliography. [file 1478-4505-8-7-S1.XLS]

## Sheet: Sheet1
GENERAL INFORMATION
Name:
Position:
Role /activity:
Date:
Proposed title of clinical guideline
What aspect(s) of this illness / condition or behaviour does your suggestion focus on (i.e. screening, risk assessment, diagnosis, prevention, investigation / assessment, referral, management, pathway of care, service delivery, treatment, health promotion)?		.
TOPIC EVALUATION
DOMINIUM		SCORE Range (0 - 100)	QUALITY OF SUPPORTING EVIDENCE	SUPPORTING REFERENCES
Disease Burden
Disease/Condition incidence or prevalence	.
High risk impact of disease/condition in the health system	.
High frequency of risk factors associated with the disease/condition	.
High frequency of avoidable risk factors associated with the condition/disease	.
Information needs in the Health Sector
Information needs within the Institution/Organization	.
Current controversy about topic importance	.
High importance of new methods and technology assessment	.
Fast diffusion of non-assessed technologies, availability of resources and sufficient time for technologies implementation	.
Country health priorities in agreement with CPG’s needs	.
High impact on national health system	.
Effectiveness
Availability of effective methods shown by methodologically adequate studies.	.
Certainty about effectiveness of assessed interventions and technologies	.
Potential impact of CPG	.
Adverse events/ Safety
Possibility of adverse events	.
Possibility of serious adverse events	.
Condition/ Disease associated with high incidence of adverse events or sequels	.
Feasibility on development and implementation
Feasibility on recommendations development which will improve health outcomes and cost	.
Is the proposal politically feasible?	.
Does it belong to priority health areas according to government policies?	.
Feasibility in implementation; will not require an excessive amount of resources and will not present important barriers to implement changes	.
Will reduce inequities when implemented	.
Will require education to training professionals	.
Does the proposed topic include the participation of multiple departments, institutions, organizations, etc?	.
Economic impact on the health system
Economic effects on health system (cost of an individual patient is high during diagnosis or therapeutic process)	.
Disease/Condition associated with iatrogenic interventions that are significantly high in cost.	.
Other social effects/Equity
Absenteeism from work or school, inability to work, inequities in access to health services	.
Will the service be available to anyone who requires it?	.
Will this CPG have a positive or negative impact on minorities’ access to health services?	.
Will the CPG increase health service access to those affected by the condition?	.
Health Promotion and Disease Prevention,
Feasibility of prevention between patients with risk factors	.
Are there specific activities of health promotion, disease prevention, early diagnosis or treatment? Have all of them shown a reduction in disease burden?	.
User Preferences
High patient demand or interest
Concerns about patients’ quality of life
Feasibility of patient empowerment
High acceptability of the topic between the general public and professionals affected by the use of the CPG.	.
Clinical Practice Variation
Current evidence is insufficient for disease control in the population	.
Lack of high quality CPG’s	.
Availability of high volume of evidence regarding the CPG topic	.
Evidence of inappropriate use of available technologies used in the treatment of condition (iatrogenic)	.
Conditions/diseases where effective treatments could reduce mortality or morbidity	.
Evidence of disagreements between current treatment and literature recommendations.	.
Is there any other information that is relevant to the topic selection?
	.
	.
	.
	.
Total score		0
									Yes, good quality information
									Yes, moderate quality information
									Yes, bad quality information
									Yes, based on professional experience only
									I Did not used this item
